# Supplementary material for: Changes in the Epidemiology of Thoracic and Cardiovascular Diseases in Korea During the COVID-19 Pandemic: A Nationwide Analysis
Source: J Clin Med. 2024 Nov 22;13(23):7059. doi: 10.3390/jcm13237059 (PMC11641859; doi:10.3390/jcm13237059)
Supplement: Supplementary file 1 [file jcm-13-07059-s001.zip]

Archive with 1 entries (1 files):
- jcm-3301732-supplementary.pdf
